# Supplementary material for: The permanent magnet hypothesis: an intuitive approach to designing non-circular magnet arrays with high field homogeneity
Source: Sci Rep. 2023 Feb 16;13:2774. doi: 10.1038/s41598-023-29533-9 (PMC9935622; doi:10.1038/s41598-023-29533-9)
Supplement: Supplementary file 1 — Supplementary Information. [file 41598_2023_29533_MOESM1_ESM.zip]

Archive with 22 entries (22 files):
- AllComparison_data.npy
- Field_Halbach.npy
- Field_optSDH.npy
- Field_PMH.npy
- Field_SDH.npy
- FieldData_optSDH_e0.64_400mmDSV.npy
- M_theta_optSDH.npy
- M_theta_PMH.npy
- M_theta_SDH.npy
- Magnetization_theta_relation_new_e0.5.txt
- Mvstheta_ellipse_e1.npy
- my_functions.py
- OptSDH_zoom_data.npy
- Plotting.py
- Readme.txt
- Shape1_Field_arbMag_Halbach.npy
- Shape1_Field_arbMag_PMH.npy
- Shape1_Magnetization_theta_relation_a0.7_b0.55_c0.6_d1_F5.txt
- Shape2_Field_arbMag_Halbach.npy
- Shape2_Field_arbMag_PMH.npy
- Shape2_Magnetization_theta_relation_a0.6_b0.5_c0.6_d0.8_F5.txt
- Uniform_sym_theta_ellipse_b0.193.txt
