# Supplementary material for: The permanent magnet hypothesis: an intuitive approach to designing non-circular magnet arrays with high field homogeneity
Source: Sci Rep. 2023 Feb 16;13:2774. doi: 10.1038/s41598-023-29533-9 (PMC9935622; doi:10.1038/s41598-023-29533-9)
Supplement: Supplementary file 1 — Supplementary Information. [file 41598_2023_29533_MOESM1_ESM.zip › Magnetization_theta_relation_new_e0.5.txt]

# Xpos	Ypos	Theta [degrees]	Magnetization [degrees]
6.034621230001799	-139.57460139889065	272.4756876910253	194.7204743339327
17.502626351404892	-135.65164301411903	277.35204223395385	221.73845584005332
27.510863702893687	-128.8384472217078	282.0533481522645	243.38019512525545
36.00629023893137	-120.17039661304653	286.6796332314532	260.74445797984146
43.15075759788735	-110.35753007444046	291.35593220338984	275.67748803737584
49.14127814944382	-99.83624139846985	296.20727979994444	287.71805562438396
54.17480877915327	-88.80932577261396	301.38371769936094	298.17132201432315
58.37445519135561	-77.43660564401843	307.0102806335093	307.75014666665584
61.835317292673054	-65.82028646606877	313.2120033342595	316.80676880703317
64.62353066006045	-54.05490828158411	320.0889135871075	325.2299309451373
66.8002025946974	-42.16239678252529	327.7410391775493	333.2308739034884
68.40316981540653	-30.178823801403993	336.1933870519589	341.39625922526864
69.45867422745843	-18.13025833993474	345.3709363712142	349.02960941428967
69.98276560088954	-6.03208459998487	355.0736315643236	356.56639519377956
69.98276560088954	6.03208459998487	4.926368435676421	3.4586983878473063
69.45867422745843	18.13025833993474	14.629063628785765	10.96865928510257
68.40316981540653	30.178823801403993	23.806612948041117	18.58560921475024
66.8002025946974	42.16239678252529	32.25896082245069	26.745632821049913
64.62353066006045	54.05490828158411	39.91108641289247	34.7538208974394
61.835317292673054	65.82028646606877	46.78799666574048	43.182244090170954
58.37445519135561	77.43660564401843	52.98971936649069	52.257172352323664
54.17480877915327	88.80932577261396	58.616282300639064	61.814435298392
49.14127814944382	99.83624139846985	63.79272020005557	72.2879166199103
43.15075759788735	110.35753007444046	68.64406779661017	84.32557099790688
36.00629023893137	120.17039661304653	73.32036676854682	99.25281650989619
27.510863702893687	128.8384472217078	77.94665184773548	116.58021094805841
17.502626351404892	135.65164301411903	82.64795776604612	138.1735990895637
6.034621230001799	139.57460139889065	87.52431230897471	165.23888642484553
-6.034621230001799	139.57460139889065	92.47568769102529	194.7851519882944
-17.502626351404892	135.65164301411903	97.3520422339539	221.68415580769124
-27.510863702893687	128.8384472217078	102.05334815226453	243.42436784554906
-36.00629023893137	120.17039661304653	106.6796332314532	260.75345575312036
-43.15075759788735	110.35753007444046	111.35593220338983	275.66109015216637
-49.14127814944382	99.83624139846985	116.20727979994444	287.72119015737576
-54.17480877915327	88.80932577261396	121.38371769936094	298.188255855222
-58.37445519135561	77.43660564401843	127.01028063350932	307.7497716562391
-61.835317292673054	65.82028646606877	133.21200333425952	316.81497725803007
-64.62353066006045	54.05490828158411	140.08891358710753	325.27116804625257
-66.8002025946974	42.16239678252529	147.74103917754934	333.24063824759884
-68.40316981540653	30.178823801403993	156.1933870519589	341.40493652731226
-69.45867422745843	18.13025833993474	165.37093637121424	349.0253485639294
-69.98276560088954	6.03208459998487	175.0736315643236	356.52289953057226
-69.98276560088954	-6.03208459998487	184.9263684356764	3.458423512320259
-69.45867422745843	-18.13025833993474	194.62906362878576	10.970653071089787
-68.40316981540653	-30.178823801403993	203.8066129480411	18.602345251633693
-66.8002025946974	-42.16239678252529	212.25896082245066	26.77329399233133
-64.62353066006045	-54.05490828158411	219.91108641289247	34.75480462322127
-61.835317292673054	-65.82028646606877	226.78799666574048	43.17936559700948
-58.37445519135561	-77.43660564401843	232.98971936649068	52.2601401714729
-54.17480877915327	-88.80932577261396	238.61628230063906	61.81036249030541
-49.14127814944382	-99.83624139846985	243.79272020005556	72.28020142384932
-43.15075759788735	-110.35753007444046	248.64406779661016	84.332227620758
-36.00629023893137	-120.17039661304653	253.32036676854682	99.1993406197393
-27.510863702893687	-128.8384472217078	257.94665184773544	116.59297591144686
-17.502626351404892	-135.65164301411903	262.6479577660461	138.29620046261897
-6.034621230001799	-139.57460139889065	267.5243123089747	165.29085394427804
