# Supplementary material for: The permanent magnet hypothesis: an intuitive approach to designing non-circular magnet arrays with high field homogeneity
Source: Sci Rep. 2023 Feb 16;13:2774. doi: 10.1038/s41598-023-29533-9 (PMC9935622; doi:10.1038/s41598-023-29533-9)
Supplement: Supplementary file 1 — Supplementary Information. [file 41598_2023_29533_MOESM1_ESM.zip › my_functions.py]

# -*- coding: utf-8 -*-
"""
@author: sumit_tewari
"""


import numpy as np
import matplotlib.pyplot as plt
import math

######
def multiXYplot(N,**kwargs):
    inset=kwargs.get('inset',False)
    xlabel=kwargs.get('xlabel','X')
    ylabel=kwargs.get('ylabel','Y')
    axislabelsize=kwargs.get('axislabelsize',35)
    showframe=kwargs.get('showframe',True)
    figsize=kwargs.get('figsize',(16,12))
    plottitle=kwargs.get('title','')
    titlesize=kwargs.get('titlesize',35)
    ticksize=kwargs.get('ticksize',35)    
    legend_fontsize=kwargs.get('legend_fontsize',35)
    marker=kwargs.get('marker','')
    linewidth=kwargs.get('linewidth',5)
    grid=kwargs.get('grid',False)
    legend_location=kwargs.get('legloc','upper right')  
    filename=kwargs.get('filename','')
    
    styleall=kwargs.get('style','solid')
    
    if inset:
        ticksize,axislabelsize,legend_fontsize,linewidth=30,30,30,5
        
    # N=kwargs.get('N',2)
    fig=plt.figure(frameon=showframe,figsize=figsize)
    ax=fig.add_subplot()
    # ylimits=[0,1]
    # xlimits=[0,10]
    for n in range(N):
        X=kwargs.get('X'+str(n+1),[0])
        Y=kwargs.get('Y'+str(n+1),[0])
        if marker=='':
            marker=kwargs.get('marker'+str(n+1),'')
        plotlabel=kwargs.get('plotlabel'+str(n+1),'plot'+str(n+1))
        plotcolor=kwargs.get('plotcolor'+str(n+1),'k')
        linewidth=kwargs.get('linewidth'+str(n+1),linewidth)
        if styleall=='solid':style=kwargs.get('style'+str(n+1),'solid')
        else:style='dashed'
        if style=='dashed':plt.plot(X,Y,'--',marker=marker, label=plotlabel,linewidth=linewidth, color=plotcolor)
        else:plt.plot(X,Y, marker=marker, label=plotlabel,linewidth=linewidth, color=plotcolor)
        if n==0:
            ylimits=[np.min(Y),np.max(Y)]
            xlimits=[np.min(X),np.max(X)]
        else:
            ylimits=kwargs.get('ylimits',[min(np.min(ylimits),np.min(Y)),max(np.max(ylimits),np.max(Y))])
            xlimits=kwargs.get('xlimits',[min(np.min(xlimits),np.min(X)),max(np.max(xlimits),np.max(X))])
    

    if grid:plt.grid()

    if not inset:plt.legend(fontsize=legend_fontsize, loc=legend_location)
    plt.ylim(ylimits)
    plt.xlim(xlimits)
    plt.title(plottitle, fontsize=titlesize)
    ax.tick_params(labelsize=ticksize)
    plt.xlabel(xlabel, size=axislabelsize)
    plt.ylabel(ylabel, size=axislabelsize)
    plt.tight_layout()
    
    
    if filename!='':
        plt.savefig(filename)
        
###############

def contour2D(X,Y,Z, **kwargs):
    xlabel=kwargs.get('xlabel','X')
    ylabel=kwargs.get('ylabel','Y')
    zlabel=kwargs.get('zlabel','Z')
    cmap=kwargs.get('cmap','gist_ncar')
    nlevels=kwargs.get('nlevels',20)
    density=kwargs.get('density',1)
    axislabelsize=kwargs.get('axislabelsize',25)
    plottitle=kwargs.get('title','')
    titlesize=kwargs.get('titlesize',25)
    ticksize=kwargs.get('ticksize',25)
    zlim=kwargs.get('zlim',[np.nanmin(Z),np.nanmax(Z)])
    filename=kwargs.get('filename','')
    streamlines=kwargs.get('streamlines',True)
    u=kwargs.get('u',Z)
    C3D=kwargs.get('contour3D',False)
    subplot=kwargs.get('subplot',False)
    splotIdx=kwargs.get('splotIdx',[1,1,1])
    figsize=kwargs.get('figsize',(10,10))

    def ceil(a, precision=0):
        return np.true_divide(np.ceil(a * 10**precision), 10**precision)
    
    def floor(a, precision=0):
        return np.true_divide(np.floor(a * 10**precision), 10**precision)
    def order(a):
        if a>0:return np.floor(np.log10(a))
        if a<0:return np.floor(np.log10(-a))
        if a==0:return 1
        
    zmin_order, zmax_order=order(zlim[0]), order(zlim[1])
    o=abs(min(zmin_order, zmax_order))
    # cbar_min = ceil(zlim[0],o)
    # cbar_max = floor(zlim[1],np.abs(o))
    cbar_min = np.round(zlim[0],4)
    cbar_max = np.round(zlim[1],4)-1e-4
    cbarlabels = np.linspace(cbar_min,cbar_max, num=2, endpoint=True)

    import matplotlib.ticker as tk
    from mpl_toolkits.axes_grid1.inset_locator import inset_axes
    if not subplot:
        levels = np.linspace(zlim[0], zlim[1], nlevels)
        fig,ax=plt.subplots(1,1,figsize=(10,10))
        # plt.subplots_adjust(bottom=8, right=8, top=9)
        # ax.set_xmargin(20)
        # ax.set_ymargin(20)
        
        if streamlines:cp = ax.streamplot(X, X, u, Z, color='b', linewidth=1, cmap=plt.cm.inferno,density=density, arrowstyle='->', arrowsize=1.5)
        cp = ax.contour(X, Y, Z, levels=levels, colors='k', linewidths=0.1)
        cp = ax.contourf(X, Y, Z, levels=levels, vmin=zlim[0],vmax=zlim[1],cmap=cmap)
        cp.set_clim(zlim[0], zlim[1])
        # def fmt(x, pos):
        #     a, b = '{:.2e}'.format(x).split('e')
        #     b = int(b)
        #     return r'${} times 10^{{{}}}$'.format(a, b)
        def my_func(x, pos):
            label = levels[pos]
            return str(np.round(label,2))
        
        fmt1 = tk.FuncFormatter(my_func)
        axins = inset_axes(ax,
                    width="100%",  # width = 5% of parent_bbox width
                    height="5%",  # height : 50%
                    loc='lower center',
                    bbox_to_anchor=(0, -0.15, 1, 1),
                    bbox_transform=ax.transAxes,
                    borderpad=0,
                   )
        cbar=fig.colorbar(cp,orientation='horizontal', format=fmt1, cax=axins) # Add a colorbar to a plot
        # cbar.set_label("1e-2")
        cbar.set_ticks(levels)
        
        ax.tick_params(labelsize=ticksize)
        ax.set_xlabel(xlabel, size=axislabelsize)
        ax.set_ylabel(ylabel, size=axislabelsize)
        cbar.update_ticks()
                
        # cbar.set_ticklabels(cbarlabels)        
        cbar.set_label(zlabel, size=20, labelpad=0, y=0)
        # cbar.ax.yaxis.set_offset_position('right')  
        # cbar.update_ticks()
        ax.set_title(plottitle,fontsize=titlesize)
        # plt.tight_layout()
    else:
        ax=kwargs.get('ax',[])
        fig=kwargs.get('fig',[])
        # levels = np.linspace(-1e-4,2e-4,100)#np.linspace(zlim[0], zlim[1], 100)
        levels = np.linspace(zlim[0], zlim[1], 100)
        cp = ax[splotIdx[1],splotIdx[0]].contourf(X, Y, Z, levels=levels, cmap='ocean')#,cmap='gist_ncar'
        cbar=fig.colorbar(cp,ax=ax[splotIdx[1],splotIdx[0]])
        ax[splotIdx[1],splotIdx[0]].tick_params(labelsize=ticksize)
        ax[splotIdx[1],splotIdx[0]].set_xlabel(xlabel, size=axislabelsize)
        ax[splotIdx[1],splotIdx[0]].set_ylabel(ylabel, size=axislabelsize)

    
    plt.tight_layout()
    plt.show()
    
    if filename!='':
        plt.savefig(filename)
    
    return ax


#############

def withmagnet(ax,outer_ring,filename): 
    e=0.64
    bestVector=[15, 16, 13, 17, 11, 8, 15, 0, 1]
    bestVector=bestVector[::-1]+bestVector
    majorRingRadii = np.arange(148,203,3)
    Rarray=majorRingRadii[bestVector]
    ringPositions   = np.array([-0.17, -0.15, -0.13, -0.11, -0.09, -0.07, -0.05, -0.03, -0.01,0.01,  0.03,  0.05,  0.07,  0.09,  0.11,  0.13,  0.15,  0.17])*1e3
    
    labeltextsize=30
    ticklabelsize=30
    markersize=15

    if outer_ring:
        ax.plot(ringPositions,Rarray,linestyle='None', color='k', marker="s", markersize=markersize)
        ax.plot(ringPositions,-Rarray,linestyle='None', color='k', marker="s", markersize=markersize)
    else:
        ax.plot(ringPositions,Rarray*e,linestyle='None', color='b', marker="s", markersize=markersize)
        ax.plot(ringPositions,-Rarray*e,linestyle='None', color='b', marker="s", markersize=markersize)
    ax.set_xlim([-300,300])
    ax.set_ylim([-300,300])

    DSV=125## in mm
    circle1 = plt.Circle((0, 0), DSV/2, color='y',fill=False,lw=5, zorder=100)

    ax.add_patch(circle1)
    if filename!='':
        ax.set_aspect('equal', 'box')
        filename=filename+'_with_magnet'
        plt.savefig(filename+'.pdf',bbox_inches='tight')
        plt.savefig(filename+'.png',bbox_inches='tight')
