# Supplementary material for: The permanent magnet hypothesis: an intuitive approach to designing non-circular magnet arrays with high field homogeneity
Source: Sci Rep. 2023 Feb 16;13:2774. doi: 10.1038/s41598-023-29533-9 (PMC9935622; doi:10.1038/s41598-023-29533-9)
Supplement: Supplementary file 1 — Supplementary Information. [file 41598_2023_29533_MOESM1_ESM.zip › Plotting.py]

# -*- coding: utf-8 -*-
"""
@author: sumit_tewari
"""


import numpy as np
import matplotlib.pyplot as plt
import matplotlib.ticker as ticker

from my_functions import multiXYplot, contour2D, withmagnet


############### Boolean plotting
plot_fig1a=False
plot_fig2=False
plot_fig3ab=False
plot_fig4=True
plot_fig5=False

##################### Fig 1(b)

if plot_fig1a:
    M_theta_PMH=np.load('M_theta_PMH.npy', allow_pickle=True)
    
    M_theta_SDH=np.load('M_theta_SDH.npy', allow_pickle=True)
    M_theta_optSDH=np.load('M_theta_optSDH.npy', allow_pickle=True)
    
    def correction(Mtheta):
        Mtheta[0]=np.append(Mtheta[0][14:],Mtheta[0][0:14])
        Mtheta[1]=np.append(Mtheta[1][14:],Mtheta[1][0:14])
        Mtheta[1][Mtheta[0]>180]=Mtheta[1][Mtheta[0]>180]-360
        return Mtheta
    M_theta_PMH=correction(M_theta_PMH)
    M_theta_SDH=correction(M_theta_SDH)
    M_theta_optSDH=correction(M_theta_optSDH)
    M_theta_Halbach=[M_theta_PMH[0],2*M_theta_PMH[0]]
    M_theta_Halbach[1][M_theta_Halbach[0]>180]=M_theta_Halbach[1][M_theta_Halbach[0]>180]-360
    
    filename=  'Mvstheta_ellipse_e1.npy'
    MTh_ellipse_e1=np.load(filename)
    MTh_ellipse_e1[1]=MTh_ellipse_e1[1]+180


    ticklabelsize=15
    labeltextsize=15
    legend_fontsize=25
    multiXYplot(filename='Mvstheta_e0.5.pdf',N=5,Y1=M_theta_Halbach[1],X1=M_theta_Halbach[0]\
                ,Y2=MTh_ellipse_e1[1],X2=MTh_ellipse_e1[0]\
                ,Y3=M_theta_SDH[1],X3=M_theta_SDH[0]\
                ,X4=M_theta_optSDH[0],Y4=M_theta_optSDH[1]\
                ,X5=M_theta_PMH[0],Y5=M_theta_PMH[1]\
                ,xlabel=r"Azimuth $\theta$ [degrees]"\
                ,ylabel='Magnetization angle [degrees]'\
                , xlimits=[-40,360+20],ylimits=[-20,360+20], legloc='upper left'\
                ,plotlabel1='Circle ($\epsilon$=1)', plotlabel2='Flat ellipse ($\epsilon$=0)'\
                ,plotlabel3='SDH ($\epsilon$=0.5)',plotlabel4='optSDH ($\epsilon$=0.5)'\
                ,plotlabel5='PMH ($\epsilon$=0.5)',plotcolor2='m',plotcolor3='g'\
                ,plotcolor4='b',plotcolor5='r',style1='dashed', style2='dashed'\
                ,marker5='s',linewidth5=0,legend_fontsize=legend_fontsize)

##################### Fig 2
if plot_fig2:
    e=0.5
    DSV = 400*1e-3
    R=108
    b=2*R/(3*(1+e)-np.sqrt(10*e+3*(1+e**2)))
    a=e*b

    def addMagnet(M_theta, axs, **kwargs):
        from math import cos, sin, radians
        filename=kwargs.get('filename','')
        thetarange=M_theta[0]
        Mrange=M_theta[1]
        l=0.01*1e3
        Magnetdata=[]
        for n,theta in enumerate(thetarange):
           
           xp=dataU[n][0]
           yp=dataU[n][1]
           x_head=xp+l*cos(radians(Mrange[n]))
           x_tail=xp-l*cos(radians(Mrange[n]))
           y_head=yp+l*sin(radians(Mrange[n]))
           y_tail=yp-l*sin(radians(Mrange[n]))

           Magnetdata.append([xp,yp,x_tail, y_tail, x_head, y_head])
        

        import matplotlib.patches as mpatches
        
        for n in range(len(Magnetdata)):
            xp,yp,x_tail, y_tail, x_head, y_head=Magnetdata[n]
            
            arrow = mpatches.FancyArrowPatch((x_tail, y_tail), (x_head, y_head),mutation_scale=10,edgecolor='k', facecolor='r')
            axs.plot(xp,yp,'o',linewidth=0)
            axs.add_patch(arrow)
        if filename!='':
            axs.set_aspect('equal', 'box')
            plt.savefig(filename,bbox_inches='tight')
            
    filename="Magnetization_theta_relation_new_e0.5.txt"
    dataU = np.genfromtxt(filename, skip_header = 1)
       
    ComparisonData=np.load('AllComparison_data.npy', allow_pickle=True)[1:].T
    M_theta_PMH=np.load('M_theta_PMH.npy', allow_pickle=True)
    M_theta_Halbach=[M_theta_PMH[0],2*M_theta_PMH[0]]
    M_theta_SDH=np.load('M_theta_SDH.npy', allow_pickle=True)
    M_theta_optSDH=np.load('M_theta_optSDH.npy', allow_pickle=True)
    fieldHalbach=np.load('Field_Halbach.npy', allow_pickle=True)
    fieldPMH=np.load('Field_PMH.npy', allow_pickle=True)
    fieldSDH=np.load('Field_SDH.npy', allow_pickle=True)
    fieldoptSDH=np.load('Field_optSDH.npy', allow_pickle=True)
    X=np.linspace(-DSV/2,DSV/2,fieldHalbach.shape[0],endpoint=True)*1e3
    
    delta=0.05
    
    ### For Elliptical mask
    Xmask=np.linspace(-1,1,fieldHalbach.shape[0],endpoint=True)
    Xmask,Ymask=np.meshgrid(Xmask,Xmask)
    A=(a*1.1e-3)/DSV
    B=(b*1.1e-3)/DSV
    fieldHalbach[np.square(Xmask)/A**2+np.square(Ymask)/B**2>1]=None
    fieldSDH[np.square(Xmask)/A**2+np.square(Ymask)/B**2>1]=None
    fieldoptSDH[np.square(Xmask)/A**2+np.square(Ymask)/B**2>1]=None
    fieldPMH[np.square(Xmask)/A**2+np.square(Ymask)/B**2>1]=None    

    ### Color bar correction
    ComparisonData[2][2]=ComparisonData[2][2]+0.005
    ComparisonData[6][2]=ComparisonData[6][2]-0.0005
    ComparisonData[8][2]=ComparisonData[8][2]+0.0003
    
    ### Plotting
    figsize=(10,10)
    addMagnet(M_theta_Halbach,contour2D(X,X,fieldHalbach[:,:,:,0][:,:,40],figsize=figsize,cmap='CMRmap',zlim=[ComparisonData[2][2]-delta,ComparisonData[2][2]+delta],xlabel='X(mm)',ylabel='Y(mm)', zlabel='B$_x$(mT)',title='Halbach', streamlines=False), filename='Contour_Halbach_0.5e.png')
    addMagnet(M_theta_SDH,contour2D(X,X,fieldSDH[:,:,:,0][:,:,40],figsize=figsize, cmap='CMRmap',zlim=[ComparisonData[6][2]-delta/10,ComparisonData[6][2]+delta/10],xlabel='X(mm)',ylabel='Y(mm)', zlabel='B$_x$(mT)',title='SDH', streamlines=False), filename='Contour_SDH_0.5e.png')
    addMagnet(M_theta_optSDH,contour2D(X,X,fieldoptSDH[:,:,:,0][:,:,40],figsize=figsize, cmap='CMRmap',zlim=[ComparisonData[8][2]-delta/100,ComparisonData[8][2]+delta/100],xlabel='X(mm)',ylabel='Y(mm)', zlabel='B$_x$(mT)',title='optSDH', streamlines=False), filename='Contour_optSDH_0.5e.png')
    addMagnet(M_theta_PMH,contour2D(X,X,fieldPMH[:,:,:,0][:,:,40],figsize=figsize, cmap='CMRmap',zlim=[ComparisonData[4][2]-delta/100,ComparisonData[4][2]+delta/100],xlabel='X(mm)',ylabel='Y(mm)', zlabel='B$_x$(mT)',title='PMH', streamlines=False), filename='Contour_PMH_0.5e.png')

    
##################### Fig 3 
if plot_fig3ab:
    ComparisonData=np.load('AllComparison_data.npy', allow_pickle=True)[1:].T

    figsize=(8,6)
    legend_fontsize=14
    ticksize=15
    axis_font = {'fontname':'Arial', 'size':'20'}
    
    
    plt.figure(figsize=figsize)
    plt.plot(ComparisonData[0],ComparisonData[1], label='Halbach')
    plt.plot(ComparisonData[0],ComparisonData[5], label='SDH')
    plt.plot(ComparisonData[0],ComparisonData[3], label='PMH')
    plt.plot(ComparisonData[0],ComparisonData[7], label='optSDH')
    plt.xlabel('Ellipticity ($\epsilon$)', **axis_font)
    plt.ylabel('Homogeneity (ppm)', **axis_font)
    plt.xticks(fontsize=ticksize)
    plt.yticks(fontsize=ticksize)
    plt.yscale('log')
    plt.legend(loc = 'center right',fontsize=legend_fontsize)
    
    plt.savefig('H_comparsion.png')
    plt.savefig('H_comparsion.pdf')
    
    ####################
    plt.figure(figsize=figsize)
    plt.plot(ComparisonData[0],np.multiply(ComparisonData[2],1e3), label='Halbach')
    plt.plot(ComparisonData[0],np.multiply(ComparisonData[6],1e3), label='SDH')
    plt.plot(ComparisonData[0],np.multiply(ComparisonData[4],1e3), label='PMH')
    plt.plot(ComparisonData[0],np.multiply(ComparisonData[8],1e3), label='optSDH')
    plt.xlabel('Ellipticity ($\epsilon$)', **axis_font)
    plt.ylabel('Mean magnetic field (mT)', **axis_font)
    plt.legend(loc = 'center right',fontsize=legend_fontsize)
    plt.xticks(fontsize=ticksize)
    plt.yticks(fontsize=ticksize)
    
    plt.savefig('Bmean_comparsion.png')
    plt.savefig('Bmean_comparsion.pdf')
    
    #####################
    
    X,Y=ComparisonData[0],np.multiply(ComparisonData[9],ComparisonData[0])
    plt.figure(figsize=figsize)
    plt.plot(X,Y,'o',linewidth=0,label='data')
    plt.xlabel('$\epsilon$', **axis_font)
    plt.ylabel('m$\epsilon$', **axis_font)
    p=np.polyfit(X,Y,1)
    Yfit=np.multiply(p[0],X)+p[1]

    plt.plot(X,Yfit, label='Linear fit: %sX+%s' %(np.round(p[0],2),np.round(p[1],2)))
    plt.legend(loc = 'lower right',fontsize=legend_fontsize)
    plt.xticks(fontsize=ticksize)
    plt.yticks(fontsize=ticksize)
    
    
    plt.savefig('Optmfactor.png')
    plt.savefig('Optmfactor.pdf')

    #################   
    data_zoom=np.load('OptSDH_zoom_data.npy', allow_pickle=True)
    d_zoom=[[ComparisonData[0][3],ComparisonData[7][3]]]
    d_zoom.extend(np.transpose([data_zoom[1],data_zoom[2]]))
    d_zoom.extend([[ComparisonData[0][7],ComparisonData[7][7]]])
    d_zoom=np.transpose(d_zoom)
    
    
    plt.figure(figsize=figsize)
    plt.plot(d_zoom[0],d_zoom[1],'r', label='optSDH', linewidth=3)
    plt.xlabel('Ellipticity ($\epsilon$)', **axis_font)
    plt.ylabel('Homogeneity (ppm)', **axis_font)
    plt.xticks(fontsize=ticksize)
    plt.yticks(fontsize=ticksize)
    plt.ylim([0,0.4e3])
    # plt.yscale('log')
    plt.legend(loc = 'upper left',fontsize=legend_fontsize)
    
    plt.savefig('H_zoom_optSDH.png')
    plt.savefig('H_zoom_optSDH.pdf')

################# Figure 4
if plot_fig4:    
    e=0.64
    R=108
    b=193
    a=e*b
    def addMagnet(Magnetdata, axs, **kwargs):
        from math import cos, sin, radians
        import matplotlib as mpl
        filename=kwargs.get('filename','')
        t = mpl.markers.MarkerStyle(marker='s')
        markersize=15
        axs.set_xlim([-300,300])
        axs.set_ylim([-300,300])
        import matplotlib.patches as mpatches
        
        for n in range(len(Magnetdata)):
            t._transform = t.get_transform().rotate_deg(Magnetdata[n][2])
            axs.plot(Magnetdata[n][0]*1e3,Magnetdata[n][1]*1e3,linestyle='None', color=[0,0,np.abs(np.mod(Magnetdata[n][2],180)-90)/90], marker=t, markersize=markersize)

        if filename!='':
            filename=filename+'_with_magnet'
            axs.set_aspect('equal', 'box')
            plt.savefig(filename,bbox_inches='tight')    

    filename="Uniform_sym_theta_ellipse_b0.193.txt"
    dataU = np.genfromtxt(filename, skip_header = 1)
    B_pmh=np.load("FieldData_optSDH_e0.64_400mmDSV.npy", allow_pickle=True)

    ticklabelsize=15
    labeltextsize=15
    legend_fontsize=15

    
    pfac=1.5
    #############################################################
    B_pmh=B_pmh[:,:,:,0]
    
    DSV=400
    simFoV=[DSV*1e-3,DSV*1e-3,DSV*1e-3]
    shape=B_pmh.shape
    
    scale_x = 5
    ticks_x = ticker.FuncFormatter(lambda x, pos: '{0:g}'.format(scale_x*(x-0.5*shape[0])))
    ticks_y = ticker.FuncFormatter(lambda y, pos: '{0:g}'.format(scale_x*(y-0.5*shape[0])))
  

    ######################################  
    M_theta_e0p64_optSDH=np.load('M_theta_optSDH.npy', allow_pickle=True)
    
    #######################################
    X=np.linspace(-DSV/2,DSV/2,shape[0],endpoint=True)
    c=27.927
    d=0.02
    delta=0.05
    ####################################

    field=B_pmh[:,int(shape[0]/2),:]*1e3
    filename='B_xz_finite_optSDH'
    withmagnet(outer_ring=True,filename=filename,ax=contour2D(X,X,field,cmap='CMRmap',zlim=[c-d,c+d],xlabel='Z(mm)',ylabel='X(mm)', zlabel='B$_x$[mT]',title='optSDH', streamlines = False))
   
    ####################################################
    field=B_pmh[int(shape[0]/2),:,:]*1e3
    filename='B_yz_finite_PMH'
    withmagnet(outer_ring=False,filename=filename,ax=contour2D(X,X,field,cmap='CMRmap',zlim=[c-d,c+d],xlabel='Z(mm)',ylabel='Y(mm)', zlabel='B$_x$[mT]',title='optSDH', streamlines = False))
    
    ###########################################
    field=B_pmh[:,:,int(shape[0]/2)]*1e3
    filename='B_xy_finite_PMH'
    addMagnet(dataU,filename=filename, axs=contour2D(X,X,field,cmap='CMRmap',zlim=[c-d,c+d],xlabel='Y(mm)',ylabel='X(mm)', zlabel='B$_x$[mT]',title='optSDH', streamlines = False))

##################### Fig 5
if plot_fig5:
    e=0.64
    DSV = 350*1e-3
    R=108
    b=2*R/(3*(1+e)-np.sqrt(10*e+3*(1+e**2)))
    a=e*b
    
    def addMagnet(M_theta, axs, **kwargs):
        from math import cos, sin, radians
        filename=kwargs.get('filename','')
        thetarange=M_theta[0]
        Mrange=M_theta[1]
        l=0.01*1e3
        Magnetdata=[]
        for n,theta in enumerate(thetarange):
           
           xp=-dataU[n][0]#a*cos(radians(theta))
           yp=-dataU[n][1]#b*sin(radians(theta))
           # print(dataU[n][0],a*cos(radians(theta)))
           x_head=xp+l*cos(radians(Mrange[n]))
           x_tail=xp-l*cos(radians(Mrange[n]))
           y_head=yp+l*sin(radians(Mrange[n]))
           y_tail=yp-l*sin(radians(Mrange[n]))
           # print(np.sqrt((x_tail-x_head)**2+(y_tail-y_head)**2))
           Magnetdata.append([xp,yp,x_tail, y_tail, x_head, y_head])
        
        # print(Magnetdata)
        import matplotlib.patches as mpatches
        
        for n in range(len(Magnetdata)):
            xp,yp,x_tail, y_tail, x_head, y_head=Magnetdata[n]
            
            arrow = mpatches.FancyArrowPatch((x_tail, y_tail), (x_head, y_head),mutation_scale=10,edgecolor='k', facecolor='r')
            axs.plot(xp,yp,'o',linewidth=0)
            axs.add_patch(arrow)
        if filename!='':
            axs.set_aspect('equal', 'box')
            plt.savefig(filename,bbox_inches='tight')
    
    filename1="Shape1_Magnetization_theta_relation_a0.7_b0.55_c0.6_d1_F5.txt"
    filename2="Shape2_Magnetization_theta_relation_a0.6_b0.5_c0.6_d0.8_F5.txt"

    data1 = np.genfromtxt(filename1, skip_header = 1)
    data2 = np.genfromtxt(filename2, skip_header = 1)    
    
    M_theta_shape1_Halbach=[data1.T[2],2*data1.T[2]+90]
    M_theta_shape1_PMH=[data1.T[2],data1.T[3]]
    M_theta_shape2_Halbach=[data2.T[2],2*data2.T[2]+90]
    M_theta_shape2_PMH=[data2.T[2],data2.T[3]]


    fieldShape1Halbach=np.load('Shape1_Field_arbMag_Halbach.npy', allow_pickle=True)
    fieldShape1PMH=np.load('Shape1_Field_arbMag_PMH.npy', allow_pickle=True)
    fieldShape2Halbach=np.load('Shape2_Field_arbMag_Halbach.npy', allow_pickle=True)
    fieldShape2PMH=np.load('Shape2_Field_arbMag_PMH.npy', allow_pickle=True)

    X=np.linspace(-DSV/2,DSV/2,fieldShape1Halbach.shape[0],endpoint=True)*1e3
    

    figsize=(10,10)

    #####################    
    dataU=data1   
    meanB=-42.37e-3;delta=0.015;H=372985
    addMagnet(M_theta_shape1_Halbach,contour2D(X,X,Z=fieldShape1Halbach[:,:,:,1][:,:,35],u=fieldShape1Halbach[:,:,:,0][:,:,35],nlevels=20,figsize=figsize,cmap='CMRmap',xlabel='X(mm)',ylabel='Y(mm)', zlabel='B$_y$(mT)',title='Halbach',zlim=[meanB-delta,meanB+delta]), filename='Shape1_Contour_Halbach.png')
    
    meanB=-41.99e-3;delta=0.015;H=103425
    addMagnet(M_theta_shape1_PMH,contour2D(X,X,Z=fieldShape1PMH[:,:,:,1][:,:,35],u=fieldShape1PMH[:,:,:,0][:,:,35],nlevels=20,figsize=figsize,cmap='CMRmap',xlabel='X(mm)',ylabel='Y(mm)', zlabel='B$_y$(mT)',title='PMH',zlim=[meanB-delta,meanB+delta]), filename='Shape1_Contour_PMH.png')
    ######################
    dataU=data2  
    meanB=-40.88e-3;delta=0.015;H=186884
    addMagnet(M_theta_shape2_Halbach,contour2D(X,X,Z=fieldShape2Halbach[:,:,:,1][:,:,35],u=fieldShape2Halbach[:,:,:,0][:,:,35],nlevels=20,figsize=figsize,cmap='CMRmap',xlabel='X(mm)',ylabel='Y(mm)', zlabel='B$_y$(mT)',title='Halbach',zlim=[meanB-delta,meanB+delta]), filename='Shape2_Contour_Halbach.png')
    
    meanB=-39.42e-3;delta=0.015;H=155350
    addMagnet(M_theta_shape2_PMH,contour2D(X,X,Z=fieldShape2PMH[:,:,:,1][:,:,35],u=fieldShape2PMH[:,:,:,0][:,:,35],nlevels=20,figsize=figsize,cmap='CMRmap',xlabel='X(mm)',ylabel='Y(mm)', zlabel='B$_y$(mT)',title='PMH',zlim=[meanB-delta,meanB+delta]), filename='Shape2_Contour_PMH.png')
#####################
