# Supplementary material for: The permanent magnet hypothesis: an intuitive approach to designing non-circular magnet arrays with high field homogeneity
Source: Sci Rep. 2023 Feb 16;13:2774. doi: 10.1038/s41598-023-29533-9 (PMC9935622; doi:10.1038/s41598-023-29533-9)
Supplement: Supplementary file 1 — Supplementary Information. [file 41598_2023_29533_MOESM1_ESM.zip › Readme.txt]

This repository has all the required data linked to the figures shown in the manuscript.

You can access those data files via the plotting.py code. 

It is a python code and helps in analysing and plotting all the linked data.

For further query you can contact us at - mecsumit@gmail.com, a.webb@lumc.nl
