# Supplementary material for: The permanent magnet hypothesis: an intuitive approach to designing non-circular magnet arrays with high field homogeneity
Source: Sci Rep. 2023 Feb 16;13:2774. doi: 10.1038/s41598-023-29533-9 (PMC9935622; doi:10.1038/s41598-023-29533-9)
Supplement: Supplementary file 1 — Supplementary Information. [file 41598_2023_29533_MOESM1_ESM.zip › Shape1_Magnetization_theta_relation_a0.7_b0.55_c0.6_d1_F5.txt]

# Xpos	Ypos	Theta [degrees]	Magnetization [degrees]
7.520736222555674	-103.88510060958336	-85.8593098849808	275.0800326739248
22.52096164933784	-102.75559278692965	-77.63793965660943	285.1213988892589
37.41556440696811	-100.42816091156783	-69.5665944324054	295.8369085034147
52.03256065954598	-96.77770105730518	-61.73528921486911	307.4409075054658
66.19883713495025	-91.59819876858238	-54.14402400400064	320.3022027409408
79.53506746491746	-84.6749150873304	-46.79279879979998	334.90282286830296
91.68861988553792	-75.74795751036055	-39.56159359893314	351.4609300357837
102.11378887275407	-64.85440093222651	-32.420403400566784	8.821610870386346
110.54614033579765	-52.41842807680534	-25.36922820470079	25.015570418967943
117.28088318093505	-38.964290814815755	-18.378063010501762	38.95806576410746
122.86641666287044	-25.01290415844914	-11.506917819636612	50.378193459930436
127.85886264872745	-10.839558814597247	-4.845807634605762	59.680961343572214
132.60035537277602	3.4380975203527635	1.4852475412568822	68.09554726042467
137.1773679544421	17.807057714038475	7.396232705450913	76.11764602138636
141.41607877828005	32.2772971549858	12.857142857142863	85.06136900201513
144.91508793147483	46.96833159872218	17.95799299883315	95.52684971037691
146.95601929529866	61.921982326021165	22.848808134689122	109.1972940333618
146.45694747282525	77.02086409666504	27.739623270545092	127.62205711339193
142.23237223405872	91.48854482439438	32.75045840973496	150.33788275160964
134.00032063314575	104.13363461538273	37.85130855142525	173.03404559708568
122.84856019735174	114.2464758135004	42.92215369228205	191.5827091389376
109.96848450961672	122.10236725321089	47.99299883313887	206.08585086853986
96.1514605064116	128.17282442047122	53.12385397566263	217.8622957671652
81.81905100010333	132.86362784896153	58.37472912152026	227.90651210045635
67.2173127033658	136.45706932912492	63.775629271545256	236.6750472016917
52.42648536902082	139.15795847479487	69.3565594265711	244.61221098496526
37.496185591455195	141.09463440068103	75.11751958659778	252.12460388707527
22.47276031195399	142.3457272468179	81.0285047507918	259.59054781968797
7.493233073130228	142.9555309872115	86.99949991665278	267.1720388515765
-7.493233073130228	142.9555309872115	93.00050008334723	272.8279611484235
-22.47276031195399	142.3457272468179	98.97149524920822	280.40945218031203
-37.496185591455195	141.09463440068103	104.8824804134022	287.8753961129247
-52.42648536902082	139.15795847479487	110.6434405734289	295.38778901503474
-67.2173127033658	136.45706932912492	116.22437072845476	303.3249527983083
-81.81905100010333	132.86362784896153	121.62527087847975	312.0934878995437
-96.1514605064116	128.17282442047122	126.87614602433737	322.13770423283484
-109.96848450961672	122.10236725321089	132.00700116686113	333.91414913146014
-122.84856019735174	114.2464758135004	137.07784630771795	348.4172908610624
-134.00032063314575	104.13363461538273	142.14869144857474	6.9659544029143206
-142.23237223405872	91.48854482439438	147.24954159026504	29.66211724839036
-146.45694747282525	77.02086409666504	152.2603767294549	52.37794288660807
-146.95601929529866	61.921982326021165	157.1511918653109	70.8027059666382
-144.91508793147483	46.96833159872218	162.04200700116684	84.47315028962309
-141.41607877828005	32.2772971549858	167.14285714285714	94.93863099798487
-137.1773679544421	17.807057714038475	172.6037672945491	103.88235397861364
-132.60035537277602	3.4380975203527635	178.51475245874315	111.90445273957533
-127.85886264872745	-10.839558814597247	184.84580763460576	120.31903865642778
-122.86641666287044	-25.01290415844914	191.50691781963658	129.62180654006957
-117.28088318093505	-38.964290814815755	198.37806301050173	141.04193423589254
-110.54614033579765	-52.41842807680534	205.3692282047008	154.98442958103206
-102.11378887275407	-64.85440093222651	212.42040340056676	171.17838912961366
-91.68861988553792	-75.74795751036055	219.56159359893314	188.5390699642163
-79.53506746491746	-84.6749150873304	226.79279879979998	205.09717713169704
-66.19883713495025	-91.59819876858238	234.14402400400064	219.6977972590592
-52.03256065954598	-96.77770105730518	241.73528921486914	232.55909249453418
-37.41556440696811	-100.42816091156783	249.5665944324054	244.1630914965853
-22.52096164933784	-102.75559278692965	257.63793965660943	254.8786011107411
-7.520736222555674	-103.88510060958336	265.8593098849808	264.9199673260752
