# Supplementary material for: The permanent magnet hypothesis: an intuitive approach to designing non-circular magnet arrays with high field homogeneity
Source: Sci Rep. 2023 Feb 16;13:2774. doi: 10.1038/s41598-023-29533-9 (PMC9935622; doi:10.1038/s41598-023-29533-9)
Supplement: Supplementary file 1 — Supplementary Information. [file 41598_2023_29533_MOESM1_ESM.zip › Shape2_Magnetization_theta_relation_a0.6_b0.5_c0.6_d0.8_F5.txt]

# Xpos	Ypos	Theta [degrees]	Magnetization [degrees]
7.512295153619351	-140.96928817561744	-86.94957633004583	272.1141358074423
22.477885672973695	-140.3143067504193	-80.8987359355466	280.3726388069781
37.43776977461849	-138.97141959126884	-74.92290595916097	287.3661393987261
52.278530817794575	-136.88312706518823	-69.09709681900267	294.8692890381584
67.00557434909105	-133.93142714484694	-63.42130851507153	303.0051755616754
81.45612997123588	-129.95568906195032	-57.92054452007221	312.03855039557476
95.50664560092876	-124.66838901972095	-52.54479788859567	322.7586126881495
108.78016414636245	-117.65325288813574	-47.24406167523267	336.24964960148884
120.54833583561299	-108.32648774800802	-41.94332546186968	354.25329074684794
129.47797784843917	-96.2205062624753	-36.61758577580218	16.96983824975359
134.17243430710778	-81.95341706413967	-31.416863453257406	40.22752397054775
134.9380105640107	-66.9578787087614	-26.391165439644396	58.01037022471421
133.35590268689612	-52.03475238370679	-21.315460480622278	69.84825522382292
130.88500364544387	-37.25815411540694	-15.889706903736624	77.83163054038859
128.5734349024555	-22.413928628323333	-9.8888734546465	83.5235319567616
127.19918413441563	-7.4745222262462425	-3.362967078760903	87.90156706595148
127.20189919035356	7.530384886655762	3.3879705514654854	91.99730005624605
128.58118216989797	22.473100765194605	9.913876927351026	96.5386803853252
130.89616835869012	37.323090927183955	15.914710376441178	102.2759832236398
133.36661874613193	52.10600649985274	21.340463953326864	110.21784369557216
134.94142016911277	67.03297363406062	26.416168912348937	122.06910058690968
134.1600660156158	82.02627318078298	31.441866925961953	139.89783943442438
129.44512804565727	96.2838081593595	36.64258924850674	163.18832783932092
120.49837755726945	108.37667896702115	41.96832893457426	185.9152481199827
108.72016451803148	117.6913528978205	47.269065147937226	203.7925794384762
95.44212198258687	124.69684651416071	52.56980136130019	217.22031348943628
81.39033727418368	129.9767340705598	57.94554799277677	227.97264910023156
66.94017964776906	133.9467650714132	63.44631198777608	237.07187772953517
52.21422903735448	136.89396753495538	69.1221002917072	245.16698963249837
37.374666255099505	138.9786193729595	74.94790943186555	252.63133915798772
22.415742460335842	140.3184130097464	80.92373940825115	259.61121912942457
7.51229515361932	140.96928817561744	86.94957633004586	266.9990023088793
-7.51229515361932	140.96928817561744	93.05042366995416	273.0009976911207
-22.415742460335842	140.3184130097464	99.07626059174885	280.38878087057543
-37.374666255099505	138.9786193729595	105.05209056813445	287.3686608420123
-52.21422903735448	136.89396753495538	110.87789970829282	294.83301036750163
-66.94017964776906	133.9467650714132	116.55368801222392	302.9281222704648
-81.39033727418368	129.9767340705598	122.05445200722323	312.0273508997684
-95.44212198258687	124.69684651416071	127.4301986386998	322.7796865105637
-108.72016451803148	117.6913528978205	132.73093485206277	336.2074205615238
-120.49837755726945	108.37667896702115	138.03167106542574	354.0847518800173
-129.44512804565727	96.2838081593595	143.35741075149326	16.81167216067908
-134.1600660156158	82.02627318078298	148.55813307403807	40.102160565575616
-134.94142016911277	67.03297363406062	153.58383108765108	57.930899413090316
-133.36661874613193	52.10600649985274	158.65953604667314	69.78215630442784
-130.89616835869012	37.323090927183955	164.08528962355882	77.7240167763602
-128.58118216989797	22.473100765194605	170.08612307264897	83.4613196146748
-127.20189919035356	7.530384886655762	176.61202944853454	88.00269994375395
-127.19918413441563	-7.4745222262462425	183.3629670787609	92.09843293404852
-128.5734349024555	-22.413928628323333	189.88887345464647	96.4764680432384
-130.88500364544387	-37.25815411540694	195.88970690373662	102.16836945961141
-133.35590268689612	-52.03475238370679	201.3154604806223	110.15174477617708
-134.9380105640107	-66.9578787087614	206.3911654396444	121.98962977528579
-134.17243430710778	-81.95341706413967	211.41686345325738	139.77247602945226
-129.47797784843917	-96.2205062624753	216.6175857758022	163.0301617502464
-120.54833583561299	-108.32648774800802	221.9433254618697	185.74670925315206
-108.78016414636245	-117.65325288813574	227.24406167523267	203.75035039851116
-95.50664560092876	-124.66838901972095	232.54479788859564	217.24138731185047
-81.45612997123588	-129.95568906195032	237.92054452007224	227.96144960442524
-67.00557434909105	-133.93142714484694	243.42130851507153	236.9948244383246
-52.278530817794575	-136.88312706518823	249.09709681900262	245.1307109618416
-37.43776977461849	-138.97141959126884	254.92290595916097	252.6338606012739
-22.477885672973695	-140.3143067504193	260.8987359355466	259.6273611930219
-7.512295153619351	-140.96928817561744	266.94957633004583	267.8858641925577
