# Supplementary material for: The permanent magnet hypothesis: an intuitive approach to designing non-circular magnet arrays with high field homogeneity
Source: Sci Rep. 2023 Feb 16;13:2774. doi: 10.1038/s41598-023-29533-9 (PMC9935622; doi:10.1038/s41598-023-29533-9)
Supplement: Supplementary file 1 — Supplementary Information. [file 41598_2023_29533_MOESM1_ESM.zip › Uniform_sym_theta_ellipse_b0.193.txt]

x y Theta [degrees]
0.009749170074722653 -0.19239790364575338 272.9008057793832
0.028572537898226537 -0.18776544022296815 278.6524034454015
0.045930638384298055 -0.17916068736880864 284.3789941650458
0.0613890140604313 -0.1674762354343859 290.1305918310642
0.0748846399922701 -0.1534871442507936 296.0072242289525
0.08643461249620617 -0.1378745622959419 302.0839121978327
0.09618374292218068 -0.12108999991652825 308.4606835232009
0.10428688822762816 -0.10342564301139152 315.2375659905529
0.1108443985285893 -0.08516283969393314 322.4645734926368
0.11597046640209568 -0.06643917056196523 330.1917199222006
0.11973356251262597 -0.0474203796107688 338.3939983328703
0.12219779920155534 -0.02816352701018159 347.02139483189774
0.12336526008838475 -0.009657590335424179 355.5237565990552
0.12336526008838475 0.009657590335424179 4.476243400944805
0.12219779920155534 0.02816352701018159 12.978605168102261
0.11973356251262597 0.0474203796107688 21.606001667129732
0.11597046640209568 0.06643917056196523 29.8082800777994
0.1108443985285893 0.08516283969393314 37.53542650736316
0.10428688822762816 0.10342564301139152 44.76243400944706
0.09618374292218068 0.12108999991652825 51.53931647679911
0.08643461249620617 0.1378745622959419 57.91608780216727
0.0748846399922701 0.1534871442507936 63.99277577104752
0.0613890140604313 0.1674762354343859 69.86940816893582
0.045930638384298055 0.17916068736880864 75.62100583495416
0.028572537898226537 0.18776544022296815 81.3475965545985
0.009749170074722653 0.19239790364575338 87.09919422061684
-0.009749170074722653 0.19239790364575338 92.90080577938316
-0.028572537898226537 0.18776544022296815 98.65240344540152
-0.045930638384298055 0.17916068736880864 104.37899416504584
-0.0613890140604313 0.1674762354343859 110.13059183106418
-0.0748846399922701 0.1534871442507936 116.00722422895248
-0.08643461249620617 0.1378745622959419 122.08391219783273
-0.09618374292218068 0.12108999991652825 128.46068352320088
-0.10428688822762816 0.10342564301139152 135.23756599055295
-0.1108443985285893 0.08516283969393314 142.46457349263684
-0.11597046640209568 0.06643917056196523 150.1917199222006
-0.11973356251262597 0.0474203796107688 158.39399833287027
-0.12219779920155534 0.02816352701018159 167.02139483189774
-0.12336526008838475 0.009657590335424179 175.5237565990552
-0.12336526008838475 -0.009657590335424179 184.4762434009448
-0.12219779920155534 -0.02816352701018159 192.97860516810226
-0.11973356251262597 -0.0474203796107688 201.60600166712973
-0.11597046640209568 -0.06643917056196523 209.8082800777994
-0.1108443985285893 -0.08516283969393314 217.53542650736316
-0.10428688822762816 -0.10342564301139152 224.76243400944705
-0.09618374292218068 -0.12108999991652825 231.53931647679912
-0.08643461249620617 -0.1378745622959419 237.91608780216728
-0.0748846399922701 -0.1534871442507936 243.99277577104752
-0.0613890140604313 -0.1674762354343859 249.86940816893582
-0.045930638384298055 -0.17916068736880864 255.62100583495416
-0.028572537898226537 -0.18776544022296815 261.34759655459845
-0.009749170074722653 -0.19239790364575338 267.0991942206168
